# Supplementary material for: Identification of Cancer Hub Gene Signatures Associated with Immune-Suppressive Tumor Microenvironment and Ovatodiolide as a Potential Cancer Immunotherapeutic Agent
Source: Cancers (Basel). 2021 Jul 30;13(15):3847. doi: 10.3390/cancers13153847 (PMC8345223; doi:10.3390/cancers13153847)
Supplement: Supplementary file 1 [file cancers-13-03847-s001.zip]

Archive with 1 entries (1 files):
- cancers-1274328-supplementary.pdf
